# Supplementary material for: Exploring the genetics of airflow limitation in lung function across the lifespan – a polygenic risk score study
Source: eClinicalMedicine. 2024 Aug 12;75:102731. doi: 10.1016/j.eclinm.2024.102731 (PMC11577569; doi:10.1016/j.eclinm.2024.102731)
Supplement: Supplementary Tables S4 and S5 [file mmc2.xlsx]

## Sheet: TableS4
Table S4. Summary of the available SNPs after quality control procedures in each cohort among the 82 SNPs initially selected.
SNP a	Chr. b	Position c	ALSPAC	Ashford	BAMSE d	COPSAC2000	COPSAC2010	Generation R
rs9435731	1	17306029	Included	Included	Included	Included	Included	Included
rs76841360	1	40060025	Included	Included	Included	Included	Included	Included
rs4660861	1	45946636	Included*	Included*	Included*	Included*	Included*	Included*
rs72673419	1	60913143	Included	Included	Included	Included	Included	Included
rs629619	1	111738108	Included	Included	Included	Included	Included	Included
rs3009947	1	218689155	Included	Included	Included	Included	Included	Included
rs11118406	1	219924894	Excluded (rs10863490)	Excluded (rs10863490)	Excluded (rs10863490)	Excluded (rs7512205)	Excluded (rs7512205)	Excluded (rs10863490)
rs11579382	1	239901006	Excluded (rs6695600)	Excluded (rs1155611)	Excluded (rs1155611)	Excluded (rs11583349)	Excluded (rs11583349)	Excluded (rs1155611)
rs955277	2	9290357	Included	Included	Included	Included	Included	Included
rs10929386	2	15906179	Included*	Included*	Included*	Included*	Included*	Included*
rs12466981	2	42433247	Included*	Included*	Included*	Included*	Included*	Included*
rs72902175	2	157013035	Included	Included	Included	Included	Included	Included
rs2571445	2	218683154	Included*	Included*	Included*	Included*	Included*	Included*
rs16825267	2	229569919	Excluded (rs76259984)	Excluded (rs76259984)	Excluded (rs12614274)	Excluded (rs76259984)	Excluded (rs76259984)	Excluded (rs76259984)
rs62191105	2	239872704	Included*	Included*	Included*	Included*	Included*	Included*
rs2442776	3	11640601	Included*	Included*	Included*	Included*	Included*	Included*
rs1529672	3	25520582	Included*	Included*	Included*	Included*	Included*	Included*
rs13073544	3	29472412	Excluded (rs17666332)	Excluded (rs17666332)	Excluded (rs17666332)	Excluded (rs17666332)	Excluded (rs17666332)	Excluded (rs17666332)
rs17759204	3	55158224	Included	Included	Included	Included	Included	Included
rs62259026	3	57746515	Included*	Included*	Included*	Included*	Included*	Included*
rs4093840	3	123077042	Excluded (rs6778215)	Excluded (rs6778215)	Excluded (rs6778215)	Excluded (rs6778215)	Excluded (rs6778215)	Excluded (rs6778215)
rs2955083	3	127961178	Excluded (rs2811416)	Excluded (rs2811416)	Excluded (rs2811416)	Excluded (rs2811416)	Excluded (rs2811416)	Excluded (rs2811416)
rs7650602	3	141147414	Included	Included	Included	Included	Included	Included
rs7642001	3	168746145	Included	Included	Included	Included	Included	Included
rs4585380	4	75673363	Included*	Included*	Included*	Included*	Included*	Included*
rs7671261	4	89883818	Included	Included	Included	Included	Included	Included
rs34712979	4	106819053	Included	Included	Included	Included	Included	Included
rs13140176	4	145489098	Included*	Included*	Included*	Included*	Included*	Included*
rs1551943	5	52195033	Included	Included	Included	Included	Included	Included
rs34651	5	72144005	Included*	Included*	Included*	Included*	Included*	Included*
rs153916	5	95036700	Included	Included	Included	Included	Included	Included
rs62375246	5	132439010	Excludede	Excludede	Excludede	Excludede	Excludede	Excludede
rs10037493	5	147854970	Included*	Included*	Included*	Included*	Included*	Included*
rs979453	5	150595073	Included	Included	Included	Included	Included	Included
rs10866659	5	156937043	Included	Included	Included	Included	Included	Included
rs12519165	5	170901586	Excluded (rs10059996)	Excluded (rs10059996)	Excluded (rs10059996)	Excluded (rs10059996)	Excluded (rs10059996)	Excluded (rs10059996)
rs1334576	6	7211818	Included	Included	Included	Included	Included	Included
rs9350191	6	19842661	Included	Included	Included	Included	Included	Included
rs13198656	6	22004909	Included	Included	Included	Included	Included	Included
rs2284174	6	30713580	Included	Included	Included	Included	Included	Excludedf
rs2070600	6	32151443	Included*	Included*	Included*	Included*	Included*	Excludedf
rs2806356	6	109266255	Included	Included	Included	Included	Included	Included
rs674621	6	117257018	Included	Included	Included	Included	Included	Included
rs646695	6	140280398	Included	Included	Included	Included	Included	Included
rs9399401	6	142668901	Included*	Included*	Included*	Included*	Included*	Included*
rs798565	7	2752152	Included*	Included*	Included*	Included*	Included*	Included*
rs2040732	7	20418134	Included*	Included*	Included*	Included*	Included*	Included*
rs2897075	7	99630342	Included*	Included*	Included*	Included*	Included*	Included*
rs9329170	8	8697658	Excluded (rs10099757)	Excluded (rs10099757)	Excluded (rs10099757)	Excluded (rs10099757)	Excluded (rs10099757)	Excluded (rs10099757)
rs10114763	9	4143749	Excluded (rs10123811)	Excluded (rs10123811)	Excluded (rs10123811)	Excluded (rs10123811)	Excluded (rs10123811)	Excluded (rs10123811)
rs156394	9	23588684	Excludede	Excludede	Excludede	Excludede	Excludede	Excludede
rs7866939	9	85126163	Included	Included	Included	Included	Included	Included
rs10760580	9	101661650	Included*	Included*	Included*	Included*	Included*	Included*
rs803923	9	119401650	Included	Included	Included	Included	Included	Included
rs7068966	10	12277992	Included*	Included*	Included*	Included*	Included*	Included*
rs2579762	10	78318879	Included	Included	Included	Included	Included	Included
rs721917	10	81706324	Included	Included	Included	Included	Included	Included
rs1570221	10	105656874	Included	Included	Included	Included	Included	Included
rs4757118	11	13171236	Included	Included	Included	Included	Included	Included
rs117261012	11	86444761	Included	Included	Included	Included	Included	Included
rs11049386	12	28320536	Excluded (rs11049416)	Excluded (rs11049416)	Excluded (rs11049416)	Excluded (rs11049416)	Excluded (rs11049416)	Excluded (rs11049416)
rs7307510	12	96237570	Included	Included	Included	Included	Included	Included
rs7958945	12	115947901	Included	Included	Included	Included	Included	Included
rs9525927	13	44842503	Included*	Included*	Included*	Included*	Included*	Included*
rs72699855	14	93105953	Excluded (rs112560164)	Excluded (rs112560164)	Excluded (rs112560164)	Excluded (rs112560164)	Excluded (rs112560164)	Excluded (rs112560164)
rs72731149	15	49984710	Excluded (rs731052)	Excluded (rs731052)	Excluded (rs1911617)	Excluded (rs906420)	Excluded (rs906420)	Excluded (rs731052)
rs1441358	15	71612514	Included	Included	Included	Included	Included	Included
rs55676755	15	78898932	Excluded (rs1051730)	Excluded (rs1051730)	Excluded (rs1051730)	Excluded (rs1051730)	Excluded (rs1051730)	Excluded (rs1051730)
rs10152300	15	84392907	Included*	Included*	Included*	Included*	Included*	Included*
rs56134392	16	10709013	Included	Included	Included	Included	Included	Included
rs8044657	16	58022625	Included*	Included*	Included*	Included*	Included*	Included*
rs4888379	16	75340231	Excluded (rs10514393)	Excluded (rs10514393)	Excluded (rs10514393)	Excluded (rs10514393)	Excluded (rs10514393)	Excluded (rs10514393)
rs8080772	17	28413129	Included*	Included*	Included*	Included*	Included*	Included*
rs34727469	17	36835079	Included	Included	Included	Included	Included	Included
rs62065216	17	38218773	Included	Included	Included	Included	Included	Included
rs12373142	17	43924200	Excluded (rs12373124)	Excluded (rs12373139)	Excluded (rs12373123)	Excluded (rs12373124)	Excluded (rs12373124)	Excluded (rs12373139)
rs11655567	17	69216687	Included	Included	Included	Included	Included	Included
rs647097	18	8808464	Included	Included	Included	Included	Included	Included
rs72626215	19	46294136	Included*	Included*	Included*	Included*	Included*	Included*
rs2096468	21	35661745	Included*	Included*	Included*	Included*	Included*	Included*
rs9617650	22	18488883	Excludedg	Excludedg	Excludedg	Excludedg	Excludedg	Excludedg
rs73158393	22	33335386	Excluded (rs73162024)	Excluded (rs73162024)	Excluded (rs5998677)	Excluded	Excluded (rs73162024)	Excluded (rs73162024)
a Genetic variants associated at the genome-wide significance level (p-value ≤5x10-8) in the base dataset and initially selected for the calculation of the PRS in this study; b Chromosome; c Positions based on the GRCh37/hg19 build of the human genome; d The PRS for airflow limitation was separately estimated in each of the genotyping Waves of the BAMSE cohort (Wave 1, n=463; Wave 2, n=2,173); e …
Table S4 (continuation). Summary of the available SNPs after quality control procedures in each cohort among the 82 SNPs initially selected.
SNP a	Chr. b	Position c	GINIplus/LISA North	GINIplus/LISA South	HUNT	INMA	IoWBC	Lifelines
rs9435731	1	17306029	Included	Included	Included	Included	Included	Included*
rs76841360	1	40060025	Included	Included	Included	Included	Included	Included
rs4660861	1	45946636	Included*	Included*	Included*	Included*	Included*	Included*
rs72673419	1	60913143	Included	Included	Included	Included	Included	Included
rs629619	1	111738108	Included	Included	Included	Included	Included	Included
rs3009947	1	218689155	Included	Included	Included	Included	Included	Included
rs11118406	1	219924894	Excluded (rs10863490)	Excluded (rs7554937)	Excluded (rs11118407)	Excluded (rs7554937)	Excluded (rs10863490)	Excluded (rs4846306)
rs11579382	1	239901006	Excluded (rs1155611)	Excluded (rs11583349)	Excluded (rs2355238)	Excluded (rs1155611)	Excluded (rs1155611)	Excluded (rs2217532)
rs955277	2	9290357	Included	Included	Included	Included	Included	Included*
rs10929386	2	15906179	Included*	Included*	Included*	Included*	Included*	Included
rs12466981	2	42433247	Included*	Included*	Included*	Included*	Included*	Included*
rs72902175	2	157013035	Included	Included	Included	Included	Included	Included
rs2571445	2	218683154	Included*	Included*	Included*	Included*	Included*	Included
rs16825267	2	229569919	Excluded (rs76259984)	Excluded (rs76259984)	Excluded (rs3732192)	Excluded (rs76259984)	Excluded (rs76259984)	Excluded (rs76259984)
rs62191105	2	239872704	Included*	Included*	Included*	Included*	Included*	Included*
rs2442776	3	11640601	Included*	Included*	Included*	Included*	Included*	Included
rs1529672	3	25520582	Included*	Included*	Included*	Included*	Included*	Included*
rs13073544	3	29472412	Excluded (rs17666332)	Excluded (rs17666332)	Excluded (rs17666332)	Excluded (rs17666332)	Excluded (rs17666332)	Excluded (rs17666332)
rs17759204	3	55158224	Included	Included	Included	Included	Included	Included
rs62259026	3	57746515	Included*	Included*	Included*	Included*	Included*	Included*
rs4093840	3	123077042	Excluded (rs6778215)	Excluded (rs6778215)	Excluded (rs6778215)	Excluded (rs6778215)	Excluded (rs6778215)	Excluded (rs9861425)
rs2955083	3	127961178	Excluded (rs2811416)	Excluded (rs2811416)	Excluded (rs2811416)	Excluded (rs2811416)	Excluded (rs2811416)	Excluded (rs2955082)
rs7650602	3	141147414	Included	Included	Included	Included	Included	Included*
rs7642001	3	168746145	Included	Included	Included	Included	Included	Included
rs4585380	4	75673363	Included*	Included*	Included*	Included*	Included*	Included*
rs7671261	4	89883818	Included	Included	Included	Included	Included	Included*
rs34712979	4	106819053	Included	Included	Included	Included	Included	Included
rs13140176	4	145489098	Included*	Included*	Included*	Included*	Included*	Included*
rs1551943	5	52195033	Included	Included	Included	Included	Included	Included
rs34651	5	72144005	Included*	Included*	Included*	Included*	Included*	Included
rs153916	5	95036700	Included	Included	Included	Included	Included	Included*
rs62375246	5	132439010	Excludede	Excludede	Excludede	Excludede	Excludede	Excludede
rs10037493	5	147854970	Included*	Included*	Included*	Included*	Included*	Included*
rs979453	5	150595073	Included	Included	Included	Included	Included	Included
rs10866659	5	156937043	Included	Included	Included	Included	Included	Included
rs12519165	5	170901586	Excluded (rs10059996)	Excluded (rs10059996)	Excluded (rs10059996)	Excluded (rs10059996)	Excluded (rs10059996)	Excluded (rs10059996)
rs1334576	6	7211818	Included	Included	Included	Included	Included	Included
rs9350191	6	19842661	Included	Included	Included	Included	Included	Included*
rs13198656	6	22004909	Included	Included	Included	Included	Included	Included*
rs2284174	6	30713580	Included	Included	Excludedi	Included	Included	Included
rs2070600	6	32151443	Included*	Included*	Excludedi	Included*	Included*	Included*
rs2806356	6	109266255	Included	Included	Included	Included	Included	Included
rs674621	6	117257018	Included	Included	Included	Included	Included	Included
rs646695	6	140280398	Included	Included	Included	Included	Included	Included
rs9399401	6	142668901	Included*	Included*	Included*	Included*	Included*	Included*
rs798565	7	2752152	Included*	Included*	Included*	Included*	Included*	Included*
rs2040732	7	20418134	Included*	Included*	Included*	Included*	Included*	Included*
rs2897075	7	99630342	Included*	Included*	Included*	Included*	Included*	Included*
rs9329170	8	8697658	Excluded (rs10099757)	Excluded (rs10099757)	Excluded (rs10099757)	Excluded (rs10099757)	Excluded (rs10099757)	Excluded (rs28481744)
rs10114763	9	4143749	Excluded (rs10123811)	Excluded (rs10123811)	Excluded (rs10123811)	Excluded (rs10123811)	Excluded (rs10123811)	Excluded (rs9298994)
rs156394	9	23588684	Excludede	Excludede	Excludede	Excludede	Excludede	Excludede
rs7866939	9	85126163	Included	Included	Included	Included	Included	Included
rs10760580	9	101661650	Included*	Included*	Included*	Included*	Included*	Included*
rs803923	9	119401650	Included	Included	Included	Included	Included	Included*
rs7068966	10	12277992	Included*	Included*	Included*	Included*	Included*	Included*
rs2579762	10	78318879	Included	Included	Included	Included	Included	Included
rs721917	10	81706324	Included	Included	Included	Included	Included	Included
rs1570221	10	105656874	Included	Included	Included	Included	Included	Included
rs4757118	11	13171236	Included	Included	Included	Included	Included	Included*
rs117261012	11	86444761	Included	Included	Included	Included	Included	Included
rs11049386	12	28320536	Excluded (rs11049416)	Excluded (rs11049416)	Excluded (rs11049416)	Excluded (rs11049416)	Excluded (rs11049416)	Excluded (rs10843139)
rs7307510	12	96237570	Included	Included	Included	Included	Included	Included*
rs7958945	12	115947901	Included	Included	Included	Included	Included	Included
rs9525927	13	44842503	Included*	Included*	Included*	Included*	Included*	Included
rs72699855	14	93105953	Excluded (rs112560164)	Excluded (rs112560164)	Excluded (rs112560164)	Excluded (rs112560164)	Excluded (rs112560164)	Excluded (rs1075472)
rs72731149	15	49984710	Excluded (rs731052)	Excluded (rs1911617)	Excluded (rs906420)	Excluded (rs1911617)	Excluded (rs731052)	Excluded (rs79192701)
rs1441358	15	71612514	Included	Included	Included	Included	Included	Included
rs55676755	15	78898932	Excluded (rs1051730)	Excluded (rs1051730)	Excluded (rs1051730)	Excluded (rs1051730)	Excluded (rs1051730)	Excluded (rs56077333)
rs10152300	15	84392907	Included*	Included*	Included*	Included*	Included*	Included
rs56134392	16	10709013	Included	Included	Included	Included	Included	Included
rs8044657	16	58022625	Included*	Included*	Included*	Included*	Included*	Included*
rs4888379	16	75340231	Excluded (rs10514393)	Excluded (rs10514393)	Excluded (rs10514393)	Excluded (rs10514393)	Excluded (rs10514393)	Excluded (rs10459859)
rs8080772	17	28413129	Included*	Included*	Included*	Included*	Included*	Included*
rs34727469	17	36835079	Included	Included	Included	Included	Included	Included
rs62065216	17	38218773	Included	Included	Included	Included	Included	Included
rs12373142	17	43924200	Excluded (rs12373139)	Excluded (rs12373123)	Excluded (rs80143279)	Excluded (rs12373124)	Excluded (rs12373139)	Excluded (rs17769490)
rs11655567	17	69216687	Included	Included	Included	Included	Included	Included*
rs647097	18	8808464	Included	Included	Included	Included	Included	Included
rs72626215	19	46294136	Included*	Excluded (rs17571725)f	Included*	Included*	Included*	Included*
rs2096468	21	35661745	Included*	Included*	Included*	Included*	Included*	Included
rs9617650	22	18488883	Excludedg	Excludedg	Excluded (rs447488)	Excludedg	Excludedg	Excluded (rs447488)
rs73158393	22	33335386	Excluded (rs73162024)	Excluded (rs73162024)	Excluded (rs5998677)	Excluded (rs5998677)	Excluded (rs73162024)	Excluded (rs11704993)
a Genetic variants associated at the genome-wide significance level (p-value ≤5x10-8) in the base dataset and initially selected for the calculation of the PRS in this study; b Chromosome; c Positions based on the GRCh37/hg19 build of the human genome; d The PRS for airflow limitation was separately estimated in each of the genotyping Waves of the BAMSE cohort (Wave 1, n=463; Wave 2, n=2,173); e …
Table S4 (continuation). Summary of the available SNPs after quality control procedures in each cohort among the 82 SNPs initially selected.
SNP a	Chr. b	Position c	MAAS	PIAMA	The Rotterdam Study	SEATON
rs9435731	1	17306029	Included	Included	Included	Included
rs76841360	1	40060025	Included	Excludedf,g	Included	Included
rs4660861	1	45946636	Included*	Excluded (rs998199)f	Included*	Included*
rs72673419	1	60913143	Included	Included	Included	Included
rs629619	1	111738108	Included	Excludedf,g	Included	Included
rs3009947	1	218689155	Included	Included	Included	Included
rs11118406	1	219924894	Excluded (rs10863490)	Excluded (rs10863490)	Excluded (rs7554937)	Excluded (rs10863490)
rs11579382	1	239901006	Excluded (rs1155611)	Excluded (rs7511970)	Excluded (rs11583349)	Excluded (rs1155611)
rs955277	2	9290357	Included	Included	Included	Included
rs10929386	2	15906179	Included*	Included*	Included*	Included*
rs12466981	2	42433247	Included*	Included*	Included*	Included*
rs72902175	2	157013035	Included	Included	Included	Included
rs2571445	2	218683154	Included*	Included*	Included*	Included*
rs16825267	2	229569919	Excluded (rs76259984)	Excluded (rs3732192)	Excluded (rs76259984)	Excluded (rs76259984)
rs62191105	2	239872704	Included*	Included*	Included*	Included*
rs2442776	3	11640601	Included*	Included*	Included*	Included*
rs1529672	3	25520582	Included*	Included*	Included*	Included*
rs13073544	3	29472412	Excluded (rs17666332)	Excluded (rs17666332)	Excluded (rs17666332)	Excluded (rs17666332)
rs17759204	3	55158224	Included	Included	Included	Included
rs62259026	3	57746515	Included*	Included*	Included*	Included*
rs4093840	3	123077042	Excluded (rs6778215)	Excludedg	Excluded (rs6778215)	Excluded (rs6778215)
rs2955083	3	127961178	Excluded (rs2811416)	Excluded (rs2811416)	Excluded (rs11715394)	Excluded (rs2811416)
rs7650602	3	141147414	Included	Included	Included	Included
rs7642001	3	168746145	Included	Included	Included	Included
rs4585380	4	75673363	Included*	Included*	Included*	Included*
rs7671261	4	89883818	Included	Excluded (rs4693980)h	Included	Included
rs34712979	4	106819053	Included	Excludedf,g	Included	Included
rs13140176	4	145489098	Included*	Included*	Included*	Included*
rs1551943	5	52195033	Included	Included	Included	Included
rs34651	5	72144005	Included*	Excludedf,g	Included*	Included*
rs153916	5	95036700	Included	Included	Included	Included
rs62375246	5	132439010	Excludede	Excludede	Excludede	Excludede
rs10037493	5	147854970	Included*	Excludedf,g	Included*	Included*
rs979453	5	150595073	Included	Included	Included	Included
rs10866659	5	156937043	Included	Included	Included	Included
rs12519165	5	170901586	Excluded (rs10059996)	Excluded (rs10059996)	Excluded (rs10059996)	Excluded (rs10059996)
rs1334576	6	7211818	Included	Excludedg,h	Included	Included
rs9350191	6	19842661	Included	Included	Included	Included
rs13198656	6	22004909	Included	Excludedg,h	Included	Included
rs2284174	6	30713580	Included	Included	Included	Included
rs2070600	6	32151443	Included*	Included*	Included*	Included*
rs2806356	6	109266255	Included	Included	Included	Included
rs674621	6	117257018	Included	Included	Included	Included
rs646695	6	140280398	Included	Included	Included	Included
rs9399401	6	142668901	Included*	Included*	Included*	Included*
rs798565	7	2752152	Included*	Included*	Included*	Included*
rs2040732	7	20418134	Included*	Included*	Included*	Included*
rs2897075	7	99630342	Included*	Included*	Included*	Included*
rs9329170	8	8697658	Excluded (rs10099757)	Excluded (rs10099757)	Excluded (rs10099757)	Excluded (rs10099757)
rs10114763	9	4143749	Excluded (rs10123811)	Excluded (rs10123811)	Excluded (rs10123811)	Excluded (rs10123811)
rs156394	9	23588684	Excludede	Excludede	Excludede	Excludede
rs7866939	9	85126163	Included	Included	Included	Included
rs10760580	9	101661650	Included*	Included*	Included*	Included*
rs803923	9	119401650	Included	Included	Included	Included
rs7068966	10	12277992	Included*	Included*	Included*	Included*
rs2579762	10	78318879	Included	Included	Included	Included
rs721917	10	81706324	Included	Included	Included	Included
rs1570221	10	105656874	Included	Included	Included	Included
rs4757118	11	13171236	Included	Included	Included	Included
rs117261012	11	86444761	Included	Included	Included	Included
rs11049386	12	28320536	Excluded (rs11049416)	Excluded (rs11049416)	Excluded (rs11049416)	Excluded (rs11049416)
rs7307510	12	96237570	Included	Included	Included	Included
rs7958945	12	115947901	Included	Included	Included	Included
rs9525927	13	44842503	Included*	Included*	Included*	Included*
rs72699855	14	93105953	Excluded (rs112560164)	Excluded (rs112560164)	Excluded (rs112560164)	Excluded (rs112560164)
rs72731149	15	49984710	Excluded (rs731052)	Excluded (rs35251997)	Excluded (rs1911617)	Excluded (rs731052)
rs1441358	15	71612514	Included	Included	Included	Included
rs55676755	15	78898932	Excluded (rs1051730)	Excluded (rs1051730)	Excluded (rs1051730)	Excluded (rs1051730)
rs10152300	15	84392907	Included*	Included*	Included*	Included*
rs56134392	16	10709013	Included	Included	Included	Included
rs8044657	16	58022625	Included*	Excludedf,g	Included*	Included*
rs4888379	16	75340231	Excluded (rs10514393)	Excludedg	Excluded (rs10514393)	Excluded (rs10514393)
rs8080772	17	28413129	Included*	Excluded (rs2020942)h	Included*	Included*
rs34727469	17	36835079	Included	Included	Included	Included
rs62065216	17	38218773	Included	Included	Included	Included
rs12373142	17	43924200	Excluded (rs12373139)	Excluded (rs12373139)	Excluded (rs12373140)	Excluded (rs12373139)
rs11655567	17	69216687	Included	Included	Included	Included
rs647097	18	8808464	Included	Included	Included	Included
rs72626215	19	46294136	Included*	Included*	Included*	Included*
rs2096468	21	35661745	Included*	Included*	Included*	Included*
rs9617650	22	18488883	Excludedg	Excludedg	Excludedg	Excludedg
rs73158393	22	33335386	Excluded (rs73162024)	Excluded (rs73162024)	Excluded (rs5998677)	Excluded (rs73162024)
a Genetic variants associated at the genome-wide significance level (p-value ≤5x10-8) in the base dataset and initially selected for the calculation of the PRS in this study; b Chromosome; c Positions based on the GRCh37/hg19 build of the human genome; d The PRS for airflow limitation was separately estimated in each of the genotyping Waves of the BAMSE cohort (Wave 1, n=463; Wave 2, n=2,173); e …

## Sheet: TableS5
Table S5. Summary of variant information for the SNPs included in the estimation of the PRS for airflow limitation.
									Allele frequency i
Original SNP a	SNP included b	Type	Chr. c	Position d	EA	NEA	BETA f		ALSPAC	Ashford	BAMSE - W1 j	BAMSE - W2 j	COPSAC2000	COPSAC2010
rs9435731	rs9435731	Original	1	17306029	A	Ce	0.058h		0.51926	0.524425	0.507543	0.514357	0.554	0.496
rs76841360	rs76841360	Original	1	40060025	A	G	0.077		0.22311	0.227011	0.212284	0.23382	0.26	0.253
rs4660861	rs4660861	Original	1	45946636	T	G	-0.058g		0.43107	0.443966	0.395474	0.432088	0.429	0.441
	rs998199	Proxy	1	45912898	C	A	0.058		NA	NA	NA	NA	NA	NA
rs72673419	rs72673419	Original	1	60913143	T	C	0.131		0.05121	0.0474138	0.0528017	0.0444394	0.064	0.048
rs629619	rs629619	Original	1	111738108	T	C	0.077		0.20332	0.208333	0.181034	0.16773	0.168	0.18
rs3009947	rs3009947	Original	1	218689155	C	T	0.058		0.50988	0.494253	0.491379	0.484503	0.506	0.475
rs11118406	rs7554937	Proxy	1	219924665	G	A	-0.077g		NA	NA	NA	NA	NA	NA
	rs7512205	Proxy	1	219924793	NA	NA	NA		NA	NA	NA	NA	0.739	0.733
	rs10863490	Proxy	1	219925002	C	A	-0.077g		0.74205	0.739943	0.752155	0.732908	NA	NA
	rs11118407	Proxy	1	219925190	A	T	-0.077g		NA	NA	NA	NA	NA	NA
	rs4846306	Proxy	1	219929347	G	A	0.077		NA	NA	NA	NA	NA	NA
rs11579382	rs2355238	Proxy	1	239868130	A	G	0.058		NA	NA	NA	NA	NA	NA
	rs7511970	Proxy	1	239883255	A	G	0.058		NA	NA	NA	NA	NA	NA
	rs2217532	Proxy	1	239887130	C	A	0.058		NA	NA	NA	NA	NA	NA
	rs1155611	Proxy	1	239897827	A	G	0.058		NA	0.438218	0.392241	0.41887	NA	NA
	rs6695600	Proxy	1	239901006	G	T	0.058		0.42525	NA	NA	NA	NA	NA
	rs11583349	Proxy	1	239901107	T	G	0.058		NA	NA	NA	NA	0.406	0.411
rs955277	rs955277	Original	2	9290357	T	Ce	0.068h		0.61341	0.591954	0.632543	0.608478	0.594	0.611
rs10929386	rs10929386	Original	2	15906179	T	Ce	-0.058g		0.5143	0.527299	0.534483	0.514585	0.531	0.535
rs12466981	rs12466981	Original	2	42433247	T	C	-0.058g		0.26813	0.264368	0.283405	0.286463	0.263	0.244
rs72902175	rs72902175	Original	2	157013035	T	C	0.086		0.12906	0.114943	0.135776	0.125114	0.128	0.142
rs2571445	rs2571445	Original	2	218683154	G	Ae	-0.068g		0.60529	0.553161	0.59375	0.600729	0.584	0.621
rs16825267	rs76259984	Proxy	2	229577693	T	G	-0.174g		0.08313	0.0862069	NA	NA	0.08	0.073
	rs12614274	Proxy	2	229583850	G	A	-0.174g		NA	NA	0.0635776	0.0638104	NA	NA
	rs3732192	Proxy	2	229592304	C	T	-0.174g		NA	NA	NA	NA	NA	NA
rs62191105	rs62191105	Original	2	239872704	T	C	-0.086g		0.19965	0.234195	0.209052	0.208523	0.191	0.193
rs2442776	rs2442776	Original	3	11640601	A	Ge	-0.086g		0.85958	0.859195	0.87069	0.866682	0.873	0.878
rs1529672	rs1529672	Original	3	25520582	A	C	-0.086g		0.1708	0.158046	0.16056	0.160438	0.148	0.167
rs13073544	rs17666332	Original	3	29469675	G	T	0.058		0.27971	0.25431	0.266164	0.267548	0.295	0.264
rs17759204	rs17759204	Original	3	55158224	G	A	0.068		0.28146	0.260057	0.256466	0.263218	0.253	0.272
rs62259026	rs62259026	Original	3	57746515	T	C	-0.068g		0.23514	0.227011	0.257543	0.271194	0.27	0.275
rs4093840	rs9861425	Proxy	3	123072883	A	C	-0.058g		NA	NA	NA	NA	NA	NA
	rs6778215	Proxy	3	123075118	C	T	0.058		0.46892	0.475575	0.432112	0.458295	0.466	0.452
rs2955083	rs11715394	Proxy	3	127893564	T	A	-0.122g		NA	NA	NA	NA	NA	NA
	rs2955082	Proxy	3	127960334	G	A	-0.122g		NA	NA	NA	NA	NA	NA
	rs2811416	Proxy	3	127991938	C	T	0.122		0.88439	0.867816	0.87931	0.876026	0.887	0.881
rs7650602	rs7650602	Original	3	141147414	C	Te	0.058h		0.45623	0.439655	0.469828	0.475615	0.433	0.457
rs7642001	rs7642001	Original	3	168746145	A	G	0.077		0.37041	0.346264	0.386853	0.413856	0.381	0.413
rs4585380	rs4585380	Original	4	75673363	A	G	-0.068g		0.26051	0.262931	0.190733	0.214904	0.2	0.238
rs7671261	rs7671261	Original	4	89883818	A	Ge	0.086h		0.54276	0.533046	0.570043	0.562899	0.573	0.574
	rs4693980	Proxy	4	89885988	A	G	0.086		NA	NA	NA	NA	NA	NA
rs34712979	rs34712979	Original	4	106819053	A	G	0.166		0.25294	0.238506	0.272629	0.249544	0.289	0.255
rs13140176	rs13140176	Original	4	145489098	G	A	-0.166g		0.38499	0.390805	0.480603	0.455561	0.405	0.427
rs1551943	rs1551943	Original	5	52195033	A	G	0.077		0.22998	0.227011	0.232759	0.222197	0.24	0.208
rs34651	rs34651	Original	5	72144005	T	Ce	-0.104g		0.92023	0.91954	0.917026	0.928213	0.93	0.923
rs153916	rs153916	Original	5	95036700	T	Ce	0.058h		0.54745	0.534483	0.539871	0.548314	0.539	0.531
rs10037493	rs10037493	Original	5	147854970	T	C	-0.122g		0.44654	0.428161	0.415948	0.41887	0.441	0.418
rs979453	rs979453	Original	5	150595073	G	A	0.058		0.31796	0.33908	0.280172	0.290565	0.338	0.333
rs10866659	rs10866659	Original	5	156937043	G	A	0.086		0.33899	0.340517	0.337284	0.326572	0.311	0.313
rs12519165	rs10059996	Original	5	170901463	G	Te	-0.068g		0.63358	0.645115	0.663793	0.653601	0.642	0.659
rs1334576	rs1334576	Original	6	7211818	A	G	0.058		0.42565	0.428161	0.459052	0.45784	0.453	0.435
rs9350191	rs9350191	Original	6	19842661	T	Ce	0.113h		0.84886	0.837644	0.880388	0.867821	0.872	0.867
rs13198656	rs13198656	Original	6	22004909	T	Ce	0.058h		0.58315	0.564655	0.552802	0.545123	0.563	0.558
rs2284174	rs2284174	Original	6	30713580	C	T	0.113		0.21894	0.229885	0.163793	0.168414	0.197	0.204
rs2070600	rs2070600	Original	6	32151443	T	C	-0.191g		0.07063	0.0603448	0.049569	0.0496809	0.052	0.049
rs2806356	rs2806356	Original	6	109266255	C	T	0.095		0.18267	0.178161	0.164871	0.178213	0.186	0.168
rs674621	rs674621	Original	6	117257018	C	T	0.058		0.31269	0.311782	0.332974	0.324066	0.345	0.332
rs646695	rs646695	Original	6	140280398	C	T	0.077		0.24292	0.265805	0.19181	0.198952	0.203	0.193
rs9399401	rs9399401	Original	6	142668901	C	T	-0.148g		0.27539	0.255747	0.267241	0.268232	0.268	0.249
rs798565	rs798565	Original	7	2752152	A	G	-0.068g		0.29754	0.29023	0.287716	0.284868	0.285	0.307
rs2040732	rs2040732	Original	7	20418134	T	C	-0.058g		0.41974	0.408046	0.492457	0.443026	0.422	0.447
rs2897075	rs2897075	Original	7	99630342	T	C	-0.068g		0.36478	0.333333	0.323276	0.339107	0.346	0.359
rs9329170	rs10099757	Proxy	8	8695242	A	C	-0.095g		0.12783	0.152299	0.140086	0.144941	0.127	0.148
	rs28481744	Proxy	8	8696346	T	C	-0.095g		NA	NA	NA	NA	NA	NA
rs10114763	rs9298994	Proxy	9	4143701	T	C	0.068		NA	NA	NA	NA	NA	NA
	rs10123811	Proxy	9	4143735	T	C	0.068		0.41504	0.433908	0.383621	0.396536	0.415	0.416
rs7866939	rs7866939	Original	9	85126163	C	T	0.058		0.32069	0.317529	0.317888	0.320875	0.316	0.316
rs10760580	rs10760580	Original	9	101661650	A	G	-0.068g		0.28737	0.293103	0.3125	0.302871	0.306	0.291
rs803923	rs803923	Original	9	119401650	A	Ge	0.058h		0.53341	0.54023	0.571121	0.569964	0.532	0.529
rs7068966	rs7068966	Original	10	12277992	T	C	-0.095g		0.51025	0.548851	0.517241	0.509116	0.485	0.509
rs2579762	rs2579762	Original	10	78318879	C	A	0.058		0.47375	0.452586	0.488147	0.471285	0.464	0.468
rs721917	rs721917	Original	10	81706324	G	A	0.058		0.42392	0.471264	0.434267	0.425251	0.406	0.435
rs1570221	rs1570221	Original	10	105656874	A	G	0.058		0.3476	0.354885	0.353448	0.353236	0.353	0.359
rs4757118	rs4757118	Original	11	13171236	T	Ce	0.058h		0.54675	0.553161	0.530172	0.541021	0.539	0.551
rs117261012	rs117261012	Original	11	86444761	G	A	0.086		0.15813	0.153736	0.184267	0.176618	0.183	0.188
rs11049386	rs11049416	Proxy	12	28343238	C	G	-0.058g		0.292	0.272989	0.279095	0.276208	0.327	0.323
	rs10843139	Proxy	12	28380093	G	T	-0.058g		NA	NA	NA	NA	NA	NA
rs7307510	rs7307510	Original	12	96237570	C	Te	0.077h		0.8105	0.824713	0.855603	0.846399	0.796	0.824
rs7958945	rs7958945	Original	12	115947901	G	A	0.058		0.35436	0.356322	0.336207	0.320191	0.332	0.346
rs9525927	rs9525927	Original	13	44842503	A	Ge	-0.077g		0.8131	0.83046	0.810345	0.820419	0.832	0.835
rs72699855	rs1075472	Proxy	14	93108131	G	A	-0.077g		NA	NA	NA	NA	NA	NA
	rs112560164	Proxy	14	93112924	A	G	-0.077g		0.18848	0.166667	0.143319	0.162716	0.189	0.173
rs72731149	rs35251997	Proxy	15	49706145	T	A	-0.113g		NA	NA	NA	NA	NA	NA
	rs1911617	Proxy	15	49956996	T	G	-0.113g		NA	NA	0.080819	0.0720146	NA	NA
	rs731052	Proxy	15	49957299	T	C	-0.113g		0.06613	0.0732759	NA	NA	NA	NA
	rs906420	Proxy	15	49958007	C	T	-0.113g		NA	NA	NA	NA	0.08	0.091
	rs79192701	Proxy	15	49984910	A	G	-0.113g		NA	NA	NA	NA	NA	NA
rs1441358	rs1441358	Original	15	71612514	G	T	0.122		0.33792	0.344828	0.310345	0.320875	0.331	0.298
rs55676755	rs1051730	Proxy	15	78894339	A	G	0.104		0.33259	0.343391	0.359914	0.335916	0.332	0.324
	rs56077333	Proxy	15	78899003	A	C	0.104		NA	NA	NA	NA	NA	NA
rs10152300	rs10152300	Original	15	84392907	A	Ge	-0.077g		0.77389	0.761494	0.767241	0.767548	0.758	0.768
rs56134392	rs56134392	Original	16	10709013	C	T	0.058		0.33159	0.318966	0.393319	0.385369	0.402	0.376
rs8044657	rs8044657	Original	16	58022625	A	G	-0.104g		0.0823	0.0876437	0.0862069	0.0893345	0.091	0.094
rs4888379	rs10514393	Proxy	16	75344476	T	C	0.095		0.58086	0.574713	0.580819	0.578851	0.594	0.549
	rs10459859	Proxy	16	75381950	T	C	-0.095g		NA	NA	NA	NA	NA	NA
rs8080772	rs8080772	Original	17	28413129	C	T	-0.058g		0.36372	0.344828	0.3125	0.344348	0.346	0.354
	rs2020942	Proxy	17	28546914	T	C	-0.058g		NA	NA	NA	NA	NA	NA
rs34727469	rs34727469	Original	17	36835079	T	C	0.086		0.13225	0.158046	0.125	0.117138	0.112	0.132
rs62065216	rs62065216	Original	17	38218773	A	G	0.058		0.41851	0.405172	0.424569	0.419098	0.48	0.443
rs12373142	rs80143279	Proxy	17	43776742	C	T	0.077		NA	NA	NA	NA	NA	NA
	rs12373123	Proxy	17	43924073	C	T	0.077		NA	NA	0.15194	0.175934	NA	NA
	rs12373139	Proxy	17	43924130	A	G	0.077		NA	0.221264	NA	NA	NA	NA
	rs12373124	Proxy	17	43924219	C	T	0.077		0.23713	NA	NA	NA	0.17	0.172
	rs12373140	Proxy	17	43924231	A	G	0.077		NA	NA	NA	NA	NA	NA
	rs17769490	Proxy	17	43925605	A	G	0.077		NA	NA	NA	NA	NA	NA
rs11655567	rs11655567	Original	17	69216687	C	Te	0.058h		0.50163	0.507184	0.457974	0.454649	0.447	0.486
rs647097	rs647097	Original	18	8808464	C	T	0.077		0.26743	0.258621	0.296336	0.263218	0.228	0.264
rs72626215	rs72626215	Original	19	46294136	A	G	-0.068g		0.27465	0.264368	0.242457	0.248405	0.226	0.252
	rs17571725	Proxy	19	46290822	T	C	-0.068g		NA	NA	NA	NA	NA	NA
rs2096468	rs2096468	Original	21	35661745	C	Ae	-0.058g		0.56051	0.573276	0.56681	0.577256	0.595	0.602
rs9617650	rs447488	Proxy	22	18491589	A	G	-0.077g		NA	NA	NA	NA	NA	NA
rs73158393	rs11704993	Proxy	22	33336278	T	C	-0.068g		NA	NA	NA	NA	NA	NA
	rs73162024	Proxy	22	33355095	G	A	-0.068g		0.26052	0.227011	NA	NA	NA	0.26
	rs5998677	Proxy	22	33361147	C	A	-0.068g		NA	NA	0.241379	0.241568	NA	NA
a Genetic variants associated with COPD susceptibility in the base dataset and selected for the calculation of the PRS in this study or replaced by a proxy; b Polymorphism included in the PRS calculation; c Chromosome; d Positions based on the GRCh37/hg19 build of the human genome; e Effect allele in Lifelines; f Effect size of the association in the base dataset; g The sign of the effect size of…
Table S5 (continuation). Summary of variant information for the SNPs included in the estimation of the PRS for airflow limitation.
									Allele frequency i
Original SNP a	SNP included b	Type	Chr. c	Position d	EA	NEA	BETA f		Generation R	GINIplus/LISA North	GINIplus/LISA South	HUNT	INMA	IoWBC
rs9435731	rs9435731	Original	1	17306029	A	Ce	0.058h		0.47121	0.52405	0.507942	0.539353	0.463127	0.530335
rs76841360	rs76841360	Original	1	40060025	A	G	0.077		0.20071	0.24228	0.248842	0.208367	0.226647	0.231695
rs4660861	rs4660861	Original	1	45946636	T	G	-0.058g		0.44339	0.41307	0.42687	0.405	0.460423	0.44613
	rs998199	Proxy	1	45912898	C	A	0.058		NA	NA	NA	NA	NA	NA
rs72673419	rs72673419	Original	1	60913143	T	C	0.131		0.04714	0.05612	0.0413633	0.0455634	0.0277778	0.0502092
rs629619	rs629619	Original	1	111738108	T	C	0.077		0.19658	0.18554	0.194573	0.1691	0.195428	0.196653
rs3009947	rs3009947	Original	1	218689155	C	T	0.058		0.4754	0.49594	0.497353	0.502976	0.517453	0.496339
rs11118406	rs7554937	Proxy	1	219924665	G	A	-0.077g		NA	NA	0.724355	NA	NA	NA
	rs7512205	Proxy	1	219924793	NA	NA	NA		NA	NA	NA	NA	NA	NA
	rs10863490	Proxy	1	219925002	C	A	-0.077g		0.63709	0.72952	NA	NA	0.613569	0.737971
	rs11118407	Proxy	1	219925190	A	T	-0.077g		NA	NA	NA	0.77952	NA	NA
	rs4846306	Proxy	1	219929347	G	A	0.077		NA	NA	NA	NA	NA	NA
rs11579382	rs2355238	Proxy	1	239868130	A	G	0.058		NA	NA	NA	0.378966	NA	NA
	rs7511970	Proxy	1	239883255	A	G	0.058		NA	0.43221	NA	NA	NA	NA
	rs2217532	Proxy	1	239887130	C	A	0.058		NA	NA	NA	NA	NA	NA
	rs1155611	Proxy	1	239897827	A	G	0.058		0.41184	NA	NA	NA	0.465831	0.435146
	rs6695600	Proxy	1	239901006	G	T	0.058		NA	NA	NA	NA	NA	NA
	rs11583349	Proxy	1	239901107	T	G	0.058		NA	NA	0.439775	NA	NA	NA
rs955277	rs955277	Original	2	9290357	T	Ce	0.068h		0.56105	0.61526	0.598941	0.623594	0.635693	0.616109
rs10929386	rs10929386	Original	2	15906179	T	Ce	-0.058g		0.5312	0.53454	0.526803	0.535946	0.551868	0.519351
rs12466981	rs12466981	Original	2	42433247	T	C	-0.058g		0.24144	0.2462	0.278954	0.280725	0.274828	0.267782
rs72902175	rs72902175	Original	2	157013035	T	C	0.086		0.10675	0.14328	0.116148	0.136425	0.0843166	0.132845
rs2571445	rs2571445	Original	2	218683154	G	Ae	-0.068g		0.65155	0.60243	0.631039	0.59061	0.59882	0.597803
rs16825267	rs76259984	Proxy	2	229577693	T	G	-0.174g		0.07432	0.06958	0.0688286	NA	0.067355	0.0711297
	rs12614274	Proxy	2	229583850	G	A	-0.174g		NA	NA	NA	NA	NA	NA
	rs3732192	Proxy	2	229592304	C	T	-0.174g		NA	NA	NA	0.0720136	NA	NA
rs62191105	rs62191105	Original	2	239872704	T	C	-0.086g		0.18208	0.21853	0.21906	0.204946	0.220501	0.214958
rs2442776	rs2442776	Original	3	11640601	A	Ge	-0.086g		0.83988	0.86606	0.86135	0.859014	0.87414	0.857218
rs1529672	rs1529672	Original	3	25520582	A	C	-0.086g		0.1778	0.15366	0.170417	0.155115	0.146264	0.152197
rs13073544	rs17666332	Original	3	29469675	G	T	0.058		0.24135	0.25316	0.283256	0.271559	0.281095	0.286088
rs17759204	rs17759204	Original	3	55158224	G	A	0.068		0.23972	0.25115	0.279947	0.275073	0.291052	0.310146
rs62259026	rs62259026	Original	3	57746515	T	C	-0.068g		0.28669	0.25023	0.246525	0.256914	0.26352	0.242678
rs4093840	rs9861425	Proxy	3	123072883	A	C	-0.058g		NA	NA	NA	NA	NA	NA
	rs6778215	Proxy	3	123075118	C	T	0.058		0.49396	0.48205	0.459298	0.450836	0.445274	0.470188
rs2955083	rs11715394	Proxy	3	127893564	T	A	-0.122g		NA	NA	NA	NA	NA	NA
	rs2955082	Proxy	3	127960334	G	A	-0.122g		NA	NA	NA	NA	NA	NA
	rs2811416	Proxy	3	127991938	C	T	0.122		0.8916	0.87509	0.880212	0.888892	0.868486	0.880753
rs7650602	rs7650602	Original	3	141147414	C	Te	0.058h		0.45761	0.447	0.439113	0.479689	0.367257	0.443515
rs7642001	rs7642001	Original	3	168746145	A	G	0.077		0.34875	0.37007	0.353077	0.434319	0.323992	0.383368
rs4585380	rs4585380	Original	4	75673363	A	G	-0.068g		0.25364	0.24007	0.258438	0.228075	0.289086	0.245293
rs7671261	rs7671261	Original	4	89883818	A	Ge	0.086h		0.55983	0.54606	0.541363	0.558652	0.476155	0.536088
	rs4693980	Proxy	4	89885988	A	G	0.086		NA	NA	NA	NA	NA	NA
rs34712979	rs34712979	Original	4	106819053	A	G	0.166		0.20116	0.27662	0.196889	0.271143	0.195428	0.264121
rs13140176	rs13140176	Original	4	145489098	G	A	-0.166g		0.36737	0.4106	0.442753	0.4525	0.371927	0.394874
rs1551943	rs1551943	Original	5	52195033	A	G	0.077		0.21483	0.23744	0.228987	0.201324	0.184612	0.231172
rs34651	rs34651	Original	5	72144005	T	Ce	-0.104g		0.91489	0.90518	0.932495	0.910587	0.923058	0.91841
rs153916	rs153916	Original	5	95036700	T	Ce	0.058h		0.5527	0.55479	0.523494	0.546761	0.557768	0.547071
rs10037493	rs10037493	Original	5	147854970	T	C	-0.122g		0.46124	0.41007	0.426208	0.442854	0.399705	0.455021
rs979453	rs979453	Original	5	150595073	G	A	0.058		0.37282	0.31909	0.303111	0.284684	0.299902	0.323745
rs10866659	rs10866659	Original	5	156937043	G	A	0.086		0.39043	0.33607	0.335208	0.349489	0.37586	0.342573
rs12519165	rs10059996	Original	5	170901463	G	Te	-0.068g		0.55712	0.64506	0.66413	0.684369	0.632394	0.625523
rs1334576	rs1334576	Original	6	7211818	A	G	0.058		0.39914	0.43994	0.409332	0.479072	0.389626	0.423117
rs9350191	rs9350191	Original	6	19842661	T	Ce	0.113h		0.84858	0.84787	0.866314	0.85707	0.825959	0.845188
rs13198656	rs13198656	Original	6	22004909	T	Ce	0.058h		0.46922	0.52157	0.543349	0.573842	0.52704	0.561715
rs2284174	rs2284174	Original	6	30713580	C	T	0.113		NA	0.20662	0.176042	NA	0.224189	0.220711
rs2070600	rs2070600	Original	6	32151443	T	C	-0.191g		NA	0.03632	0.031767	NA	0.0147493	0.0690377
rs2806356	rs2806356	Original	6	109266255	C	T	0.095		0.17135	0.20372	0.18994	0.174616	0.211898	0.201883
rs674621	rs674621	Original	6	117257018	C	T	0.058		0.31592	0.3233	0.30278	0.345287	0.291052	0.334205
rs646695	rs646695	Original	6	140280398	C	T	0.077		0.23548	0.24431	0.228987	0.205842	0.316372	0.238494
rs9399401	rs9399401	Original	6	142668901	C	T	-0.148g		0.30116	0.26892	0.278623	0.278401	0.322026	0.283473
rs798565	rs798565	Original	7	2752152	A	G	-0.068g		0.23142	0.28642	0.266711	0.274564	0.333333	0.300209
rs2040732	rs2040732	Original	7	20418134	T	C	-0.058g		0.39075	0.4065	0.443084	0.434742	0.417158	0.429916
rs2897075	rs2897075	Original	7	99630342	T	C	-0.068g		0.33977	0.36228	0.387492	0.347295	0.39233	0.370293
rs9329170	rs10099757	Proxy	8	8695242	A	C	-0.095g		0.13235	0.14733	0.411317	0.147972	0.141238	0.125523
	rs28481744	Proxy	8	8696346	T	C	-0.095g		NA	NA	NA	NA	NA	NA
rs10114763	rs9298994	Proxy	9	4143701	T	C	0.068		NA	NA	NA	NA	NA	NA
	rs10123811	Proxy	9	4143735	T	C	0.068		0.41889	0.42579	0.276	0.371249	0.456244	0.417887
rs7866939	rs7866939	Original	9	85126163	C	T	0.058		0.36165	0.29037	0.303772	0.301208	0.40118	0.319561
rs10760580	rs10760580	Original	9	101661650	A	G	-0.068g		0.25461	0.28766	0.295831	0.30782	0.246313	0.285042
rs803923	rs803923	Original	9	119401650	A	Ge	0.058h		0.51526	0.54546	0.527796	0.552463	0.449361	0.533473
rs7068966	rs7068966	Original	10	12277992	T	C	-0.095g		0.47946	0.52158	0.540702	0.515728	0.498279	0.517259
rs2579762	rs2579762	Original	10	78318879	C	A	0.058		0.45637	0.49093	0.505295	0.477652	0.506146	0.486402
rs721917	rs721917	Original	10	81706324	G	A	0.058		0.43749	0.41961	0.403375	0.419925	0.38471	0.411088
rs1570221	rs1570221	Original	10	105656874	A	G	0.058		0.33297	0.33744	0.352085	0.354201	0.316863	0.355126
rs4757118	rs4757118	Original	11	13171236	T	Ce	0.058h		0.47091	0.52877	0.549636	0.539374	0.549164	0.519874
rs117261012	rs117261012	Original	11	86444761	G	A	0.086		0.1257	0.14571	0.14957	0.189619	0.13176	0.148013
rs11049386	rs11049416	Proxy	12	28343238	C	G	-0.058g		0.226	0.29038	0.26638	0.317452	0.271697	0.286088
	rs10843139	Proxy	12	28380093	G	T	-0.058g		NA	NA	NA	NA	NA	NA
rs7307510	rs7307510	Original	12	96237570	C	Te	0.077h		0.80082	0.82891	0.819656	0.8293	0.783677	0.829498
rs7958945	rs7958945	Original	12	115947901	G	A	0.058		0.38258	0.31765	0.360026	0.322724	0.443707	0.353556
rs9525927	rs9525927	Original	13	44842503	A	Ge	-0.077g		0.79887	0.8169	0.800794	0.821727	0.786873	0.8159
rs72699855	rs1075472	Proxy	14	93108131	G	A	-0.077g		NA	NA	NA	NA	NA	NA
	rs112560164	Proxy	14	93112924	A	G	-0.077g		0.15774	0.17453	0.170417	0.167272	0.170536	0.181485
rs72731149	rs35251997	Proxy	15	49706145	T	A	-0.113g		NA	NA	NA	NA	NA	NA
	rs1911617	Proxy	15	49956996	T	G	-0.113g		NA	NA	0.0727995	NA	NA	NA
	rs731052	Proxy	15	49957299	T	C	-0.113g		0.10068	0.07758	NA	NA	0.0592429	0.0758368
	rs906420	Proxy	15	49958007	C	T	-0.113g		NA	NA	NA	0.0700772	NA	NA
	rs79192701	Proxy	15	49984910	A	G	-0.113g		NA	NA	NA	NA	NA	NA
rs1441358	rs1441358	Original	15	71612514	G	T	0.122		0.38114	0.33082	0.336201	0.309219	0.364553	0.33682
rs55676755	rs1051730	Proxy	15	78894339	A	G	0.104		0.30016	0.32513	0.349437	NA	0.398563	0.333159
	rs56077333	Proxy	15	78899003	A	C	0.104		NA	NA	NA	0.335497	NA	NA
rs10152300	rs10152300	Original	15	84392907	A	Ge	-0.077g		0.82618	0.74747	0.792191	0.769658	0.767945	0.760983
rs56134392	rs56134392	Original	16	10709013	C	T	0.058		0.37709	0.33844	0.299471	0.392507	0.343904	0.310146
rs8044657	rs8044657	Original	16	58022625	A	G	-0.104g		0.12616	0.06134	0.0757776	0.0841629	0.0946411	0.0862971
rs4888379	rs10514393	Proxy	16	75344476	T	C	0.095		0.53299	NA	0.598941	0.371	0.573521	0.596757
	rs10459859	Proxy	16	75381950	T	C	-0.095g		NA	NA	NA	NA	NA	NA
rs8080772	rs8080772	Original	17	28413129	C	T	-0.058g		0.28015	0.32931	0.344474	0.371737	0.322517	0.337866
	rs2020942	Proxy	17	28546914	T	C	-0.058g		NA	NA	NA	NA	NA	NA
rs34727469	rs34727469	Original	17	36835079	T	C	0.086		0.10965	0.1284	0.134679	0.120797	0.13471	0.131276
rs62065216	rs62065216	Original	17	38218773	A	G	0.058		0.38395	0.40578	0.420582	0.418763	0.394789	0.399582
rs12373142	rs80143279	Proxy	17	43776742	C	T	0.077		NA	NA	NA	0.183494	NA	NA
	rs12373123	Proxy	17	43924073	C	T	0.077		NA	NA	0.199206	NA	NA	NA
	rs12373139	Proxy	17	43924130	A	G	0.077		0.20787	0.20075	NA	NA	NA	0.25
	rs12373124	Proxy	17	43924219	C	T	0.077		NA	NA	NA	NA	0.309011	NA
	rs12373140	Proxy	17	43924231	A	G	0.077		NA	NA	NA	NA	NA	NA
	rs17769490	Proxy	17	43925605	A	G	0.077		NA	NA	NA	NA	NA	NA
rs11655567	rs11655567	Original	17	69216687	C	Te	0.058h		0.43415	0.46726	0.457975	0.492376	0.433628	0.504184
rs647097	rs647097	Original	18	8808464	C	T	0.077		0.29337	0.24255	0.246195	0.299702	0.238446	0.25
rs72626215	rs72626215	Original	19	46294136	A	G	-0.068g		0.22932	0.23619	NA	0.237958	0.291321	0.283473
	rs17571725	Proxy	19	46290822	T	C	-0.068g		NA	NA	0.404368	NA	NA	NA
rs2096468	rs2096468	Original	21	35661745	C	Ae	-0.058g		0.52774	0.57349	0.578425	0.590001	0.547198	0.534519
rs9617650	rs447488	Proxy	22	18491589	A	G	-0.077g		NA	NA	NA	0.194991	NA	NA
rs73158393	rs11704993	Proxy	22	33336278	T	C	-0.068g		NA	NA	NA	NA	NA	NA
	rs73162024	Proxy	22	33355095	G	A	-0.068g		0.2024	0.23999	0.238915	NA	0.259341	0.262552
	rs5998677	Proxy	22	33361147	C	A	-0.068g		NA	NA	NA	0.253335	NA	NA
a Genetic variants associated with COPD susceptibility in the base dataset and selected for the calculation of the PRS in this study or replaced by a proxy; b Polymorphism included in the PRS calculation; c Chromosome; d Positions based on the GRCh37/hg19 build of the human genome; e Effect allele in Lifelines; f Effect size of the association in the base dataset; g The sign of the effect size of…
Table S5 (continuation). Summary of variant information for the SNPs included in the estimation of the PRS for airflow limitation.
									Allele frequency i
Original SNP a	SNP included b	Type	Chr. c	Position d	EA	NEA	BETA f		Lifelines	MAAS	PIAMA	The Rotterdam Study	SEATON
rs9435731	rs9435731	Original	1	17306029	A	Ce	0.058h		0.437k	0.512324	0.556627	0.542972	0.547101
rs76841360	rs76841360	Original	1	40060025	A	G	0.077		0.265	0.230047	NA	0.25087	0.212862
rs4660861	rs4660861	Original	1	45946636	T	G	-0.058g		0.434	0.426643	NA	0.431411	0.429348
	rs998199	Proxy	1	45912898	C	A	0.058		NA	NA	0.467952	NA	NA
rs72673419	rs72673419	Original	1	60913143	T	C	0.131		0.051	0.0551643	0.0525301	0.0485386	0.0471014
rs629619	rs629619	Original	1	111738108	T	C	0.077		0.199	0.201291	NA	0.192937	0.174819
rs3009947	rs3009947	Original	1	218689155	C	T	0.058		0.477	0.507629	0.460964	0.479775	0.527174
rs11118406	rs7554937	Proxy	1	219924665	G	A	-0.077g		NA	NA	NA	0.734299	NA
	rs7512205	Proxy	1	219924793	NA	NA	NA		NA	NA	NA	NA	NA
	rs10863490	Proxy	1	219925002	C	A	-0.077g		NA	0.717723	0.74	NA	0.743659
	rs11118407	Proxy	1	219925190	A	T	-0.077g		NA	NA	NA	NA	NA
	rs4846306	Proxy	1	219929347	G	A	0.077		0.25	NA	NA	NA	NA
rs11579382	rs2355238	Proxy	1	239868130	A	G	0.058		NA	NA	NA	NA	NA
	rs7511970	Proxy	1	239883255	A	G	0.058		NA	NA	0.398313	NA	NA
	rs2217532	Proxy	1	239887130	C	A	0.058		0.394	NA	NA	NA	NA
	rs1155611	Proxy	1	239897827	A	G	0.058		NA	0.434272	NA	NA	0.433877
	rs6695600	Proxy	1	239901006	G	T	0.058		NA	NA	NA	NA	NA
	rs11583349	Proxy	1	239901107	T	G	0.058		NA	NA	NA	0.414753	NA
rs955277	rs955277	Original	2	9290357	T	Ce	0.068h		0.401k	0.628521	0.582651	0.604254	0.596014
rs10929386	rs10929386	Original	2	15906179	T	Ce	-0.058g		0.460k	0.500587	0.542651	0.535273	0.484601
rs12466981	rs12466981	Original	2	42433247	T	C	-0.058g		0.263	0.272887	0.253253	0.269485	0.248188
rs72902175	rs72902175	Original	2	157013035	T	C	0.086		0.153	0.126174	0.130843	0.138614	0.120471
rs2571445	rs2571445	Original	2	218683154	G	Ae	-0.068g		0.369k	0.60446	0.653253	0.625217	0.598732
rs16825267	rs76259984	Proxy	2	229577693	T	G	-0.174g		0.057	0.0745305	NA	0.0683281	0.0932971
	rs12614274	Proxy	2	229583850	G	A	-0.174g		NA	NA	NA	NA	NA
	rs3732192	Proxy	2	229592304	C	T	-0.174g		NA	NA	0.0590361	NA	NA
rs62191105	rs62191105	Original	2	239872704	T	C	-0.086g		0.204	0.210094	0.209398	0.19907	0.206522
rs2442776	rs2442776	Original	3	11640601	A	Ge	-0.086g		0.133k	0.865023	0.90506	0.873173	0.855072
rs1529672	rs1529672	Original	3	25520582	A	C	-0.086g		0.177	0.171362	0.168916	0.164666	0.188406
rs13073544	rs17666332	Original	3	29469675	G	T	0.058		0.271	0.271127	0.28747	0.282054	0.280797
rs17759204	rs17759204	Original	3	55158224	G	A	0.068		0.282	0.281103	0.281446	0.272008	0.32971
rs62259026	rs62259026	Original	3	57746515	T	C	-0.068g		0.246	0.255282	0.242892	0.254958	0.245471
rs4093840	rs9861425	Proxy	3	123072883	A	C	-0.058g		0.496	NA	NA	NA	NA
	rs6778215	Proxy	3	123075118	C	T	0.058		NA	0.461268	NA	0.485604	0.490036
rs2955083	rs11715394	Proxy	3	127893564	T	A	-0.122g		NA	NA	NA	0.124913	NA
	rs2955082	Proxy	3	127960334	G	A	-0.122g		0.12	NA	NA	NA	NA
	rs2811416	Proxy	3	127991938	C	T	0.122		NA	0.883803	0.873735	NA	0.870471
rs7650602	rs7650602	Original	3	141147414	C	Te	0.058h		0.487k	0.424296	0.492771	0.486735	0.442029
rs7642001	rs7642001	Original	3	168746145	A	G	0.077		0.355	0.355634	0.371325	0.361213	0.377717
rs4585380	rs4585380	Original	4	75673363	A	G	-0.068g		0.254	0.263498	0.242651	0.241649	0.269928
rs7671261	rs7671261	Original	4	89883818	A	Ge	0.086h		0.420k	0.568075	NA	0.562891	0.538949
	rs4693980	Proxy	4	89885988	A	G	0.086		NA	NA	0.570602	NA	NA
rs34712979	rs34712979	Original	4	106819053	A	G	0.166		0.269	0.238263	NA	0.258655	0.240942
rs13140176	rs13140176	Original	4	145489098	G	A	-0.166g		0.204	0.387324	0.430602	0.405619	0.367754
rs1551943	rs1551943	Original	5	52195033	A	G	0.077		0.224	0.232394	0.226747	0.236169	0.218297
rs34651	rs34651	Original	5	72144005	T	Ce	-0.104g		0.093k	0.909624	NA	0.907272	0.908514
rs153916	rs153916	Original	5	95036700	T	Ce	0.058h		0.465k	0.544601	0.541687	0.538492	0.546196
rs10037493	rs10037493	Original	5	147854970	T	C	-0.122g		0.459	0.421362	NA	0.457029	0.461957
rs979453	rs979453	Original	5	150595073	G	A	0.058		0.322	0.305751	0.305783	0.320155	0.306159
rs10866659	rs10866659	Original	5	156937043	G	A	0.086		0.322	0.343897	0.328675	0.322895	0.336957
rs12519165	rs10059996	Original	5	170901463	G	Te	-0.068g		0.371k	0.643779	0.616386	NA	0.636775
rs1334576	rs1334576	Original	6	7211818	A	G	0.058		0.42	0.435446	NA	0.411795	0.434783
rs9350191	rs9350191	Original	6	19842661	T	Ce	0.113h		0.127k	0.83216	0.880723	0.858255	0.838768
rs13198656	rs13198656	Original	6	22004909	T	Ce	0.058h		0.432k	0.592723	NA	0.552149	0.54529
rs2284174	rs2284174	Original	6	30713580	C	T	0.113		0.198	0.223592	0.20506	0.137048	0.237319
rs2070600	rs2070600	Original	6	32151443	T	C	-0.191g		0.039	0.0680751	0.033494	0.0270529	0.0597826
rs2806356	rs2806356	Original	6	109266255	C	T	0.095		0.159	0.185446	0.186988	0.187674	0.183877
rs674621	rs674621	Original	6	117257018	C	T	0.058		0.335	0.316901	0.340723	0.330028	0.345109
rs646695	rs646695	Original	6	140280398	C	T	0.077		0.208	0.250587	0.217831	0.224774	0.22192
rs9399401	rs9399401	Original	6	142668901	C	T	-0.148g		0.264	0.263498	0.283133	0.268354	0.282609
rs798565	rs798565	Original	7	2752152	A	G	-0.068g		0.276	0.285211	0.273735	0.277966	0.326993
rs2040732	rs2040732	Original	7	20418134	T	C	-0.058g		0.437	0.426056	0.432289	0.429758	0.414855
rs2897075	rs2897075	Original	7	99630342	T	C	-0.068g		0.333	0.368545	0.332048	0.34151	0.35779
rs9329170	rs10099757	Proxy	8	8695242	A	C	-0.095g		NA	0.13615	0.133494	0.127958	0.143116
	rs28481744	Proxy	8	8696346	T	C	-0.095g		0.116	NA	NA	NA	NA
rs10114763	rs9298994	Proxy	9	4143701	T	C	0.068		0.45	NA	NA	NA	NA
	rs10123811	Proxy	9	4143735	T	C	0.068		NA	0.409624	0.426265	0.446416	0.411232
rs7866939	rs7866939	Original	9	85126163	C	T	0.058		0.3	0.321596	0.305301	0.308107	0.336957
rs10760580	rs10760580	Original	9	101661650	A	G	-0.068g		0.313	0.319836	0.30506	0.30889	0.270833
rs803923	rs803923	Original	9	119401650	A	Ge	0.058h		0.450k	0.532277	0.543133	0.536447	0.543478
rs7068966	rs7068966	Original	10	12277992	T	C	-0.095g		0.498	0.524061	0.530602	0.522181	0.522645
rs2579762	rs2579762	Original	10	78318879	C	A	0.058		0.472	0.47007	0.475181	0.494084	0.460145
rs721917	rs721917	Original	10	81706324	G	A	0.058		0.429	0.409624	0.415663	0.429845	0.400362
rs1570221	rs1570221	Original	10	105656874	A	G	0.058		0.354	0.334507	0.361205	0.354254	0.348732
rs4757118	rs4757118	Original	11	13171236	T	Ce	0.058h		0.469k	0.549883	0.543133	0.531924	0.559783
rs117261012	rs117261012	Original	11	86444761	G	A	0.086		0.16	0.16608	0.152289	0.160055	0.150362
rs11049386	rs11049416	Proxy	12	28343238	C	G	-0.058g		NA	0.286972	0.30506	0.30428	0.268116
	rs10843139	Proxy	12	28380093	G	T	-0.058g		0.306	NA	NA	NA	NA
rs7307510	rs7307510	Original	12	96237570	C	Te	0.077h		0.177k	0.809272	0.831325	0.810978	0.817029
rs7958945	rs7958945	Original	12	115947901	G	A	0.058		0.292	0.357394	0.301687	0.319154	0.347826
rs9525927	rs9525927	Original	13	44842503	A	Ge	-0.077g		0.181k	0.805751	0.82506	0.814065	0.810688
rs72699855	rs1075472	Proxy	14	93108131	G	A	-0.077g		0.168	NA	NA	NA	NA
	rs112560164	Proxy	14	93112924	A	G	-0.077g		NA	0.191901	0.188193	0.179628	0.192029
rs72731149	rs35251997	Proxy	15	49706145	T	A	-0.113g		NA	NA	0.0640964	NA	NA
	rs1911617	Proxy	15	49956996	T	G	-0.113g		NA	NA	NA	0.068937	NA
	rs731052	Proxy	15	49957299	T	C	-0.113g		NA	0.0627934	NA	NA	0.071558
	rs906420	Proxy	15	49958007	C	T	-0.113g		NA	NA	NA	NA	NA
	rs79192701	Proxy	15	49984910	A	G	-0.113g		0.058	NA	NA	NA	NA
rs1441358	rs1441358	Original	15	71612514	G	T	0.122		0.339	0.332746	0.333735	0.346512	0.367754
rs55676755	rs1051730	Proxy	15	78894339	A	G	0.104		NA	0.348592	0.314699	0.318719	0.334239
	rs56077333	Proxy	15	78899003	A	C	0.104		0.301	NA	NA	NA	NA
rs10152300	rs10152300	Original	15	84392907	A	Ge	-0.077g		0.211k	0.766432	0.78747	0.776357	0.787138
rs56134392	rs56134392	Original	16	10709013	C	T	0.058		0.356	0.326878	0.348916	0.346729	0.314312
rs8044657	rs8044657	Original	16	58022625	A	G	-0.104g		0.078	0.0821596	NA	0.0852906	0.076087
rs4888379	rs10514393	Proxy	16	75344476	T	C	0.095		NA	0.580399	NA	0.574896	0.57971
	rs10459859	Proxy	16	75381950	T	C	-0.095g		0.408	NA	NA	NA	NA
rs8080772	rs8080772	Original	17	28413129	C	T	-0.058g		0.336	0.368545	NA	0.336726	0.362319
	rs2020942	Proxy	17	28546914	T	C	-0.058g		NA	NA	0.38747	NA	NA
rs34727469	rs34727469	Original	17	36835079	T	C	0.086		0.131	0.141432	0.0826506	0.127957	0.131341
rs62065216	rs62065216	Original	17	38218773	A	G	0.058		0.423	0.414906	0.407229	0.399878	0.434783
rs12373142	rs80143279	Proxy	17	43776742	C	T	0.077		NA	NA	NA	NA	NA
	rs12373123	Proxy	17	43924073	C	T	0.077		NA	NA	NA	NA	NA
	rs12373139	Proxy	17	43924130	A	G	0.077		NA	0.217723	0.22506	NA	0.219203
	rs12373124	Proxy	17	43924219	C	T	0.077		NA	NA	NA	NA	NA
	rs12373140	Proxy	17	43924231	A	G	0.077		NA	NA	NA	0.243215	NA
	rs17769490	Proxy	17	43925605	A	G	0.077		0.224	NA	NA	NA	NA
rs11655567	rs11655567	Original	17	69216687	C	Te	0.058h		0.478k	0.528169	0.507711	0.499347	0.48279
rs647097	rs647097	Original	18	8808464	C	T	0.077		0.274	0.276995	0.243855	0.264744	0.290761
rs72626215	rs72626215	Original	19	46294136	A	G	-0.068g		0.2461	0.265845	0.215181	0.243476	0.290761
	rs17571725	Proxy	19	46290822	T	C	-0.068g		NA	NA	NA	NA	NA
rs2096468	rs2096468	Original	21	35661745	C	Ae	-0.058g		0.441k	0.56162	0.575663	0.556889	0.538043
rs9617650	rs447488	Proxy	22	18491589	A	G	-0.077g		0.25	NA	NA	NA	NA
rs73158393	rs11704993	Proxy	22	33336278	T	C	-0.068g		0.252	NA	NA	NA	NA
	rs73162024	Proxy	22	33355095	G	A	-0.068g		NA	0.258803	0.245301	NA	0.253623
	rs5998677	Proxy	22	33361147	C	A	-0.068g		NA	NA	NA	0.248086	NA
a Genetic variants associated with COPD susceptibility in the base dataset and selected for the calculation of the PRS in this study or replaced by a proxy; b Polymorphism included in the PRS calculation; c Chromosome; d Positions based on the GRCh37/hg19 build of the human genome; e Effect allele in Lifelines; f Effect size of the association in the base dataset; g The sign of the effect size of…
